# Supplementary material for: Nitrogen fertilizer application for improving the biomass, quality, and nitrogen fixation of alfalfa (Medicago sativa L.) at different growth stages in a saline‒alkali soil
Source: PeerJ. 2025 Jan 16;13:e18796. doi: 10.7717/peerj.18796 (PMC11742254; doi:10.7717/peerj.18796)
Supplement: Supplemental Information 3 [file peerj-13-18796-s003.r]

######################################################Figure 1 met#######################################
data<- read.csv("met two.csv")

if(!require(ggplot2)) install.packages("ggplot2")
if(!require(lubridate)) install.packages("lubridate")
if(!require(dplyr)) install.packages("dplyr")

library(ggplot2)
library(lubridate)
library(dplyr)


data <- read.csv("met two.csv")


data$Date <- as.Date(data$Date)


data$Month <- floor_date(data$Date, "month")

monthly_data <- data %>%
  group_by(Month) %>%
  summarise(
    Total_Rainfall = sum(Rainfall, na.rm = TRUE),   
    Avg_Temperature = mean(Temperature, na.rm = TRUE)  
  )


p1 <-ggplot(monthly_data, aes(x = Month)) +
  
  geom_bar(aes(y = Total_Rainfall), stat = "identity", fill = "blue", alpha = 0.6) +
  
  geom_line(aes(y = (Avg_Temperature + 15) * 2), color = "red", size = 1) +
  
  scale_y_continuous(expand = c(0,0),
                     name = "Rainfall (mm)", 
                     sec.axis = sec_axis(~./2 - 20, name = "Temperature (°C)", breaks = seq(-20, 50, by = 10)), 
                     limits = c(0, 140) ,breaks = seq(0, 140, by = 20)
  ) +
  scale_x_date(
    date_labels = "%Y-%m",   
    date_breaks = "4 months",  
    limits = as.Date(c("2020-01-01", "2021-12-31"))
  ) +
  
  labs( x = "Month") +
  theme_minimal() +
  theme(
    axis.title.y.left = element_text(color = "blue"),
    axis.title.y.right = element_text(color = "red")
  )+mytheme2 


ggsave("met.png", plot=p1,
       height=10, width=15, units="cm", dpi=600) 
