# Supplementary material for: Nitrogen fertilizer application for improving the biomass, quality, and nitrogen fixation of alfalfa (Medicago sativa L.) at different growth stages in a saline‒alkali soil
Source: PeerJ. 2025 Jan 16;13:e18796. doi: 10.7717/peerj.18796 (PMC11742254; doi:10.7717/peerj.18796)
Supplement: Supplemental Information 6 [file peerj-13-18796-s006.r]

###########################################################Figure 4 
df<- read.csv("2_field.csv")
data<-df%>% filter(year== "2020")


#2020 stem-to-leaf ratio Figure 4A

p1 <- ggplot(data=data, aes(x=factor(Date, level=c('2020/8/6', '2020/8/27', '2020/10/3')),y=stem_ratio,
                            fill=factor(treatment,level=c('N0', 'N20', 'N60', 'N120', 'N180')))) +
  geom_bar(position = "dodge", stat="identity",colour = "black",size=0.3)+   
  geom_errorbar(aes(x = Date, y = stem_ratio, ymin = stem_ratio - stem_error, 
                    ymax = stem_ratio + stem_error),
                width = 0.3,size=0.3,position=position_dodge(.9)) + 
  xlab(expression(paste(Date)))+
  labs(y=expression(Stem~to~leaf~(g/g~DM)))+
  mytheme2+ 
  theme(legend.position = c(0.15,0.80),
        legend.text = element_text(size = 8, family = "serif"),
        legend.title = element_text( size = 9),
        legend.key.size = unit(0.3, 'cm'))+   
  scale_y_continuous(expand = c(0,0),limits = c(0,2)) +  
  geom_text(label = c("a", "a", "a", "a", "a", "a", "a", "a", "a", "a", "ab", "b", "b", "ab", "a"), family="serif",
            aes(y = stem_ratio + stem_error, x = Date), hjust = 0.45,vjust= -0.4, 
            size = 3, position = position_dodge(width = 0.9), stat="identity")+
  scale_fill_manual( values = c("#00AFBB", "#E7B800", "#FC4E07","cornflowerblue","violet"),name = NULL)+
  theme(
    axis.title.y = element_text(vjust = 3,margin = margin(t =0, r = 0, b = 0, l = 0)),
    axis.title.x = element_text(vjust = -1,margin = margin(t =0, r = 0, b = 0, l = 0)))+
  theme(plot.margin = unit(c(1,1,0.5,1), "cm")) # ("left", "top", "bottom", "right")
p1


#2021 stem-to-leaf ratio Figure 4B

data<-df%>% filter(year== "2021")

data$cut1 = factor(data$cut, levels=c('First regrowth','Second regrowth','Third regrowth'))
p2 <-    ggplot(data=data, aes(x=factor(Date, level=c('2021/5/26', '2021/6/3', '2021/6/15', 
                                                      '2021/7/16','2021/7/30','2021/8/7','2021/9/24')),
                               y=stem_ratio, fill=factor(treatment,level=c('N0', 'N20', 'N60', 'N120', 'N180')))) +
  facet_grid(. ~cut1,
             scales="free_x",
             space = "free") +  
  geom_bar(position = "dodge", stat="identity",colour = "black",size=0.3)+   
  geom_errorbar(aes(x = Date, y = stem_ratio, ymin = stem_ratio - stem_error, 
                    ymax = stem_ratio + stem_error),
                width = 0.3,size=0.3,position=position_dodge(.9)) + 
  xlab(expression(paste(Date)))+
  labs(y=expression(Stem~to~leaf~(g/g~DM)))+
  mytheme2+ 
  theme(legend.position = c(0.08,0.85),
        legend.text = element_text(size = 8, family = "serif"),
        legend.title = element_text( size = 7),
        legend.key.size = unit(0.3, 'cm'))+   
  scale_y_continuous(expand = c(0,0),limits = c(0,2.5)) +  
  scale_fill_manual( values = c("#00AFBB", "#E7B800", "#FC4E07","cornflowerblue","violet"),name = NULL)+
  geom_text(label = c("a", "a", "a", "a", "a", "a", "a", "a", "a", "a", "a", "a", "a", "a", "a",
                      "a", "a", "a", "a", "a", "ab", "b", "b", "ab", "a", "ab", "ab", "b", "b", "a",
                      "a", "a", "a", "a", "a"), family="serif",
            aes(y = stem_ratio + stem_error, x = Date), hjust = 0.45,vjust= -0.4, 
            size = 3, position = position_dodge(width = 0.9), stat="identity")+
  theme(
    axis.title.y = element_text(vjust = 3,margin = margin(t =0, r = 0, b = 0, l = 0)),
    axis.title.x = element_text(vjust = -1,margin = margin(t =0, r = 0, b = 0, l = 0)))+
  theme(plot.margin = unit(c(1,1,0.5,1), "cm")) # ("left", "top", "bottom", "right")


p2

###############Figure 4 alfalfa setm:leaf


plot_all <- cowplot::plot_grid(p1, p2, labels = "AUTO",label_fontfamily="serif",nrow = 1,rel_widths = c (1,2))
ggsave("paper_field_ratio_c.png", plot=plot_all,
       height=12, width=25, units="cm", dpi=600)
